# Supplementary material for: Digital occlusal analysis of pre and post single posterior implant restoration delivery: A pilot study
Source: PLoS One. 2021 Jul 2;16(7):e0252191. doi: 10.1371/journal.pone.0252191 (PMC8253389; doi:10.1371/journal.pone.0252191)
Supplement: S2 File — (XLSX) [file pone.0252191.s002.xlsx]

## Sheet: Data for analysis
		Demography		Factors related to occlusion						Implant characteristics				Bite force on teeth % ( Pre )			Bite force% of anterior		Bite force% of posterior		Bite force% of half arch		Location of occlusal force center-pre	Bilateral bite force deviation-pre	Bite force on implants and teeth % ( Post )				Bite force% of anterior		Bite force% of posterior		Bite force% of half arch		Location of occlusal force center-post	Bilateral bite force deviation-post	Bite force on implants and teeth % ( 2 week )				Bite force on implants and teeth % ( 3 month)				Bite force on implants and teeth % ( 6 month)				Note
Subbject No	Single Implant	Age	Gender	Location of implant	Position of implant	Implant is distaly free end or not	Unilateral one missing or not	Initial missing of FTUR VS FTUC	Opposing	Length of implant(mm)	Diameter of implant(mm)	Retention	Material of crown	Mesial-pre	Distal-pre	Contralateral -pre	Restore side-pre	Contralateral side-pre	Restore side-pre	Contralateral side-pre	Restore side-pre	Contralateral side-pre			Implant-immediate	Mesial-post	Distal-post	Contralateral -post	Restore side-post	Contralateral side-post	Restore side-post	Contralateral side-post	Restore side-post	Contralateral side-post			Implant- 2 week	Mesial- 2 week	Distal- 2 week	Contralateral - 2 week	Implant- 3 month	Mesial- 3 month	Distal- 3 month	Contralateral - 3 month	Implants - 6 month	Mesial- 6 month	Distal- 6 month	Contralateral - 6 month
1	46	62	female	lower	molar	no	no	1:1	natural	10	4.1	screw-retained	ziconia	9	20.5	/	13.85	17.4	41.1	27.6	54.95	45.05	restore side	level Ⅰ	11.35	7.95	18.75	/	12.3	15.4	48.5	23.8	60.75	39.25	restore side	level Ⅱ	4.9	4.5	11.7	/	5.43333	5.9	16.4	/	10.13	6.23	21.2	/	A new implant-retained crown ( 36) was inserted after 3 month of 46 insertion
2	36	same as No 1	same as No 1	lower	molar	no	yes	1:0	crown	10	4.1	screw-retained	ziconia	9.3	9.83333	/	21.93	9.76667	19.8667	48.5333	41.8	58.2	contrlateral side	level Ⅰ	6.26667	3.73333	13.3	/	7.76667	13	25.1667	54.0667	32.9333	67.0667	contrlateral side	level Ⅱ	3.8	4.36667	10.2667	/	2.75	2.9	7.6	/	/	/	/	/	Drop out due to outbreak of the second wave of novel coronavirus 2019 pandemic.
3	46	53	male	lower	molar	no	yes	1:0	crown	10	4.8	screw-retained	ziconia	0.47	5	11.13	25.37	45.5	10.77	18.33	36.1	63.9	contrlateral side	level Ⅱ	0.43	0.97	3.3	13.0667	27.9333	35.8667	13	23.2	40.9333	59.0667	contrlateral side	level Ⅰ	1.7	1.1	30.4	8	13.1	0.466667	26.5	8.76667	11.67	1.23	23.93	10.83
4	47	49	male	lower	molar	no	no	1:1	natural	8	4.1	screw-retained	ziconia	6.15	16.1	/	10.2	13.2	31.1	45.5	41.35	58.65	contrlateral side	level Ⅰ	7.8	4.3	8.5	/	8.7	22.9	32.6	35.9	41.3	58.7	contrlateral side	level Ⅰ	/	/	/	/	/	/	/	/	/	/	/	/	Lost contact with patient
5	46	63	female	lower	molar	no	yes	1:0	tooth with large area amalgam filling	10	4.3	screw-retained	ziconia	0.85	5.3	16.65	3.35	6.6	44.35	45.75	47.65	52.35	contrlateral side	level Ⅰ	3.5	2.15	5.8	14.2	1	0.2	48.9	49.95	49.8	50.2	contrlateral side	level Ⅰ	2.4	0.266667	20.8	26.4	3.43333	2.63333	11.6	16.7	2.3	1.27	16.3	16.3
6	16	60	female	upper	molar	no	yes	1:0	natural	6	4.8	screw-retained	ziconia	14.25	34.15	17.1	1.35	2.35	57.75	38.6	59.1	40.9	restore side	level Ⅰ	13.6	8.2	18.0667	21.1667	0.4	10.9667	48.3667	40.2667	48.7667	51.2333	contrlateral side	level Ⅰ	2.05	8.35	32.6	16.9	6.6	6.8	38.65	11.95	3.53333	8.86667	44.2	8.36667
7	16	65	female	upper	molar	no	no	2:1	crown	6	4.1	screw-retained	ziconia	4.65	29.45	34	1.05	3.55	35.7	59.75	36.75	63.25	contrlateral side	level Ⅱ	15.4	4	25.45	28.45	0.9	2.95	45.95	50.25	46.85	53.15	contrlateral side	level Ⅰ	/	/	/	/	6.66667	2.2	39.1333	32.8333	/	/	/	/	Move to another city after finish 3-month follow-up.
8	24	53	male	upper	premolar	no	yes	1:0	natural	8	3.3	screw-retained	ziconia	2.93	17.2	10.7333	6.56667	15.5333	27.6	50.3333	34.1667	65.8333	contrlateral side	level Ⅱ	3.26667	5.47	9.63	11.37	12.3	18.8667	33.2667	35.5667	45.5667	54.4333	contrlateral side	level Ⅰ	2.23333	4.46667	13.6333	11.5333	2.33333	4.6	15.8667	9.5	4.73	8.17	14.2	16.5
9	16	43	male	upper	molar	no	yes	1:0	natural	8	4.8	screw-retained	ziconia	8.36667	31.2333	11.2667	10.2	6.9	48.8	34.1333	58.9667	41.0333	restore side	level Ⅰ	2.7	5.33333	31.5	6.33333	13.3667	7.33333	50.1	29.2	63.4667	36.5333	restore side	level Ⅱ	0.4	6.3	34.35	3.85	6.43	7	20.1667	10.18	/	/	/	/	Contralateral tooth (26) was extracted due to fracture around 5 months later of 16 insertion, patient plan to attend the measurment again when inserte the new crown.
10	36	71	male	lower	molar	yes	no	1:1	natural	10	5	screw-retained	ziconia	20.0333	/	/	12.2333	7.76667	28.4	51.6	40.6	59.4	contrlateral side	level Ⅰ	2.76667	9.5	/	/	11.9	9.03333	33.1	45.9667	44.9667	55.0333	contrlateral side	level Ⅰ	5.4	15.8333	/	/	6.76667	19.5667	/	/	14.83	20.93	/	/
11	15	32	male	upper	premolar	no	yes	1:0	natural	6	4.8	cement-retained	lithium disilicate	4.55	17.05	6.8	18.45	16.8	28.65	36.05	47.15	52.85	contrlateral side	level Ⅰ	3.97	4.07	12.37	7.6	13.43	15.53	31.4	39.63	44.83	55.17	contrlateral side	level Ⅰ	/	/	/	/	/	/	/	/	/	/	/	/	Move abroad
12	26	51	female	upper	molar	no	no	1:3	natural	8	4.8	screw-retained	ziconia	10.4	42	13.5667	1	1.53333	67.8333	29.6333	68.8333	31.1667	restore side	level Ⅱ	0.366667	12.5667	30.5667	17.2	1.4	1.86667	74.4	22.3	75.8	24.2	restore side	level Ⅲ	/	/	/	/	/	/	/	/	/	/	/	/	Move to another city
13	36	50	female	lower	molar	no	no	1:1	natural	10	5	screw-retained	ziconia	5.95	35.85	/	17.7	20.7	42.05	19.6	59.7	40.3	restore side	level Ⅰ	9.16667	4.03	30.2	/	0.8	0	45.3333	53.8333	46.1667	53.8333	contrlateral side	level Ⅰ	9.1	4.3	30	/	18.8	4.9	24.8333	/	9.73333	3.43333	23.8	/	A new implant-retained crown ( 46) was inserted after 3 month of 46 insertion, and a new crown (16) was made.
14	47	58	female	lower	molar	yes	yes	1:0	natural	10	4.5	screw-retained	ziconia	35.5667	/	28.2333	5.5	3.76667	37.1333	53.5667	42.6333	57.3667	contrlateral side	level Ⅰ	3.35	52.65	/	37.35	0	0	56.55	43.45	56.55	43.45	restore side	level Ⅰ	7.46667	51.9	/	27.3	17.5667	54.3	/	26.1	15.7667	54.0333	/	16.4
15	36	54	female	lower	molar	no	yes	1:0	natural	10	4.5	screw-retained	ziconia	1.25	23.6	21.35	2.9	0.6	27.1	69.45	29.95	70.05	contrlateral side	level Ⅲ	0.53	0	26.17	21.13	1.96667	1.16667	29.8	67.0333	31.8	68.2	contrlateral side	level Ⅱ	5.73	0.47	15.23	32.03	9.65	0	16.5	20.75	8.13333	0	8.6	18.6667
16	46	75	male	lower	molar	no	yes	1:0	natural	10	4.5	screw-retained	zirconia	7.3	37.37	16.23	0.67	1.43	45.13	52.8	45.87	54.23	contrlateral side	level Ⅰ	0.3	15.3	16.6	14.83	0	0	46	54	46	54	contrlateral side	level Ⅰ	0	13.3	19.7	14.6	6.13333	6.83333	36.6667	5.36667	1.43	7.37	24.33	2.77
17	46	46	male	lower	molar	no	yes	1:0	natural	10	4.8	screw-retained	ziconia	7.65	17.7	10.4	3.1	4.65	50.2	42.05	53.3	46.7	restore side	level Ⅰ	2.7	6.47	27.43	10.8	4.07	4.47	51.43	40.07	55.47	44.53	restore side	level Ⅰ	0.9	4.73333	20.2333	13.8333	5.76667	5.16667	22.8333	6.9	3.73	5.7	28.1	8.77
18	36	52	male	lower	molar	no	no	1:1	natural	10	4.8	screw-retained	ziconia	19.83	3.4	18.3	6.03	5.4	28.93	59.63	34.97	65.03	contrlateral side	level Ⅱ	2.6	22.15	1.7	26.9	8.5	6.35	31.1	54.05	39.6	60.4	contrlateral side	level Ⅱ	3.3	7.93333	18.4	27	32.1333	10.2667	/	26.4	22.5333	3.36667	/	21.2667	Large area adjustments were made on 37, and then 37 was extracted. A new implant-retained crown (15) was inserted aroud 8- month later of 36 insertion.
19	27	58	female	upper	molar	yes	no	1:1	tooth with large area amalgam filling	7.3	4.5	screw-retained	ziconia	23.25	/	24.65	9.5	3.6	40.1	46.8	49.6	50.4	contrlateral side	level Ⅰ	10.1	19.6333	/	10.6667	15.8	8.93333	43.2333	32.0667	58.9667	41.0333	restore side	level Ⅰ	/	/	/	/	14.4333	25.1667	/	25.3333	13.3333	13.4	/	17.7333	A new implant-retained crown ( 46) was inserted after 3- month follow-up of 27 , and a new crown (45) was made. 6- month follow-up measurment of 27 on the same day after 46 immediate insertion
20	24	50	male	upper	premolar	no	no	3:2	natural	10	4.1	screw-retained	ziconia	17	1.63	10.83	40.2667	24.4333	2.63333	32.6667	42.9333	57.0667	contrlateral side	level Ⅰ	4.36667	14	13.3	12.23	35.6333	15.6667	14.6	34.0667	50.2333	49.7667	contrlateral side	level Ⅰ	4.4	13.6	8.33333	10.9667	3.3	17.1667	8.26667	8.83333	8.43333	13.7667	6.93333	9.96667
21	16	69	male	upper	molar	yes	no	2:3	crown	8	4.8	screw-retained	ziconia	4.2	/	/	17.4	31.5	36.6	14.5	54.0333	45.9667	restore side	level Ⅰ	3.27	16.53	/	/	18.0333	35.8	45.5667	0.6	63.6	36.4	restore side	level Ⅱ	/	/	/	/	7.03333	19.2333	/	/	8.1	10.6667	/	/	New implant -retained crowns ( 26,35,36) were inserted about 5-month later of 16 insertion
22	36	43	female	lower	molar	no	no	2:3	natural	10	4.8	screw-retained	ziconia	19.4	30	/	14.2667	7.26667	53.4667	24.9667	67.7667	32.2333	restore side	level Ⅱ	6.46667	16.4667	32	/	14.2	8.03333	59.0667	18.7	73.2333	26.7667	restore side	level Ⅲ	/	/	/	/	6.93333	9.8	32.6	/	5.4	4.2	56.2	/	A new implant -retaind crown ( 34) was inserted around 7-month later of 36 insertion, 6-month follow-up measurment of 36 on the same day after 35 was inserted
23	36	51	female	lower	molar	no	no	1:1	natural	8	4.1	screw-retained	ziconia	3.83	13.4	/	20.9667	35.8667	17.7333	25.4	38.7333	61.2667	contrlateral side	level Ⅱ	1	0.77	37.7	/	6	9.23333	39.4667	45.2667	45.4667	54.5333	restore side	level Ⅰ	/	/	/	/	0.566667	1.86667	41.5667	/	6.66667	5.96667	33.8	/
24	46	46	female	lower	molar	no	yes	1:0	natural	10	4.8	screw-retained	ziconia	6.83333	8.56667	0.833333	0	0.17	51.1	48.73	51.1	48.9	restore side	level Ⅰ	0.266667	12.7667	17.5333	0.133333	1.3	1.97	54.4	42.23	55.8	44.2	restore side	level Ⅰ	0	9.4	5.66667	1.56667	0.5	16.7	12.9667	0	2.63333	15.7667	9.43333	3.6
25	15	44	female	upper	premolar	no	yes	1:0	natural	10	4.1	screw-retained	ziconia	0.6	13.6	2.3	11.53	10.77	36.63	41.03	48.17	51.83	contrlateral side	level Ⅰ	0.13	0.6	13.57	2.3	11.17	10.77	37.07	41	48.23	51.77	contrlateral side	level Ⅰ	/	/	/	/	/	/	/	/	0.97	2.53	5.17	1.87
26	26	61	female	upper	molar	no	no	1:1	crown	10	4.1	screw-retained	ziconia	13.3	18.8	34.33	15.7	5.73333	21.2	57.4	36.9	63.1	contrlateral side	level Ⅱ	0.15	3.4	20.25	36.85	13.05	5.1	22.65	59.2	35.7	64.3	contrlateral side	level Ⅱ	/	/	/	/	/	/	/	/	1.2	6.26667	19.7333	32.7667	The crown was restored after soft tissue surgery finishing, but it worked functionally under loading only 1.5 months.
27	36	50	male	lower	molar	no	yes	1:0	natural	10	5	screw-retained	ziconia	16.23	4.7	21.6	0.233333	11.5667	21.4667	66.7333	21.7	78.3	contrlateral side	level Ⅲ	2.73	18.57	6.1	12.07	1.26667	4.76667	27.4333	66.5333	28.7	71.3	contrlateral side	level Ⅲ	2.7	13.5	14.3667	14.5667	5.86667	8.9	17.6	16.6	/	/	/	/	In progress
28	46	62	female	lower	molar	yes	no	2:1	natural	8	4.8	screw-retained	ziconia	/	/	/	/	/	/	/	/	/	/	/	0	25	/	36.85	7.15	8	28.05	56.9	35.15	64.85	contrlateral side	level Ⅱ	/	/	/	/	3.1	25.27	/	27	/	/	/	/	In progress
29	14	62	female	upper	premolar	no	no	2:2	natural	8	4.1	screw-retained	ziconia	/	/	/	/	/	/	/	/	/	/	/	3.83333	10.3333	15.4667	12.9	15.1	23.0333	17.6333	44.2667	32.7	67.3	restore side	level Ⅱ	/	/	/	/	3.33333	4.76667	13.2333	20.7	/	/	/	/	In progress
30	36	40	female	lower	molar	no	yes	1:0	natural	10	4.1	screw-retained	ziconia	/	/	/	/	/	/	/	/	/	/	/	8.5	6.8	27.3	18.9333	4.3	3.66667	45.4333	46.5667	49.8	50.2	contrlateral side	level Ⅰ	/	/	/	/	8.26667	5.26667	29.9	21.7	/	/	/	/	In progress
31	47	27	female	lower	molar	yes	yes	1:0	natural	8	4.8	screw-retained	ziconia	/	/	/	/	/	/	/	/	/	/	/	4.3	27.1333	/	10.5667	9.9	8.2	41.1667	40.7667	51.0333	48.9667	contrlateral side	level Ⅰ	4.53333	27.0667	/	10.8667	11.3	22.3	/	11	/	/	/	/	In progress
32	46	same as No 13	same as No 13	lower	molar	no	yes	1:0	crown	10	5	screw-retained	ziconia	/	/	/	/	/	/	/	/	/	/	/	0.233333	0.9	36.4667	/	1.53333	1.13333	59.0667	38.2	60.6667	39.3333	contrlateral side	level Ⅱ	/	/	/	/	3.4	6.55	24.4	/	/	/	/	/	In progress
	Patients neither participated in 3-month nor 6-month follow-up after the crown dilevery
	Patients either participated in 3-month or 6-month follow-up after the crown dilevery
	data exclude from the analysis such as large area adjustment, extraction of compared teeth and other factors affect the results

## Sheet:  results shown in table 3
Subbject No	Single Implant	Bite force distributed on implants and teeth (pre vs immediate)
		Implant- immediate	Mesial -pre	Mesial-post	Distal -pre	Distal-post	Contalater-pre	Contralateral-post
1	46	11.35	9	7.95	20.5	18.75	/	/
2	36	6.26667	9.3	3.73333	9.83333	13.3	/	/
3	46	0.43	0.47	0.97	5	3.3	11.13	13.0667
4	47	7.8	6.15	4.3	16.1	8.5	/	/
5	46	3.5	0.85	2.15	5.3	5.8	16.65	14.2
6	16	13.6	14.25	8.2	34.15	18.0667	17.1	21.1667
7	16	15.4	4.65	4	29.45	25.45	34	28.45
8	24	3.26667	2.93	5.47	17.2	9.63	10.7333	11.37
9	16	2.7	8.36667	5.33333	31.2333	31.5	11.2667	6.33333
10	36	2.76667	20.0333	9.5	/	/	/	/
11	15	3.97	4.55	4.07	17.05	12.37	6.8	7.6
12	26	0.366667	10.4	12.5667	42	30.5667	13.5667	17.2
13	36	9.16667	5.95	4.03	35.85	30.2	/	/
14	47	3.35	35.5667	52.65	/	/	28.2333	37.35
15	36	0.53	1.25	0	23.6	26.17	21.35	21.13
16	46	0.3	7.3	15.3	37.37	16.6	16.23	14.83
17	46	2.7	7.65	6.47	17.7	27.43	10.4	10.8
18	36	2.6	19.83	22.15	3.4	1.7	18.3	26.9
19	27	10.1	23.25	19.6333	/	/	24.65	10.6667
20	24	4.36667	17	14	1.63	13.3	10.83	12.23
21	16	3.27	4.2	16.53	/	/	/	/
22	36	6.46667	19.4	16.4667	30	32	/	/
23	36	1	3.83	0.77	13.4	37.7	/	/
24	46	0.266667	6.83333	12.7667	8.56667	17.5333	0.833333	0.133333
25	15	0.13	0.6	0.6	13.6	13.57	2.3	2.3
26	26	0.15	13.3	3.4	18.8	20.25	34.33	36.85
27	36	2.73	16.23	18.57	4.7	6.1	21.6	12.07

## Sheet: results shown in table 4
Subject No	Single Implant	Unilateral one defect	Anterior segment				Posterior segment				Half arch
			Restore side		Contrlaterale side		Restore side		Contrlaterale side		Restore side		Contrlaterale side
			pre	post	pre	post	pre	post	pre	post	pre	post	pre	post
1	46	no	13.85	12.3	17.4	15.4	41.1	48.5	27.6	23.8	54.95	60.75	45.05	39.25
2	36	yes	21.93	7.76667	9.76667	13	19.8667	25.1667	48.5333	54.0667	41.8	32.9333	58.2	67.0667
3	46	yes	25.37	27.9333	45.5	35.8667	10.77	13	18.33	23.2	36.1	40.9333	63.9	59.0667
4	47	no	10.2	8.7	13.2	22.9	31.1	32.6	45.5	35.9	41.35	41.3	58.65	58.7
5	46	yes	3.35	1	6.6	0.2	44.35	48.9	45.75	49.95	47.65	49.8	52.35	50.2
6	16	yes	1.35	0.4	2.35	10.9667	57.75	48.3667	38.6	40.2667	59.1	48.7667	40.9	51.2333
7	16	no	1.05	0.9	3.55	2.95	35.7	45.95	59.75	50.25	36.75	46.85	63.25	53.15
8	24	yes	6.56667	12.3	15.5333	18.8667	27.6	33.2667	50.3333	35.5667	34.1667	45.5667	65.8333	54.4333
9	16	yes	10.2	13.3667	6.9	7.33333	48.8	50.1	34.1333	29.2	58.9667	63.4667	41.0333	36.5333
10	36	no	12.2333	11.9	7.76667	9.03333	28.4	33.1	51.6	45.9667	40.6	44.9667	59.4	55.0333
11	15	yes	18.45	13.43	16.8	15.53	28.65	31.4	36.05	39.63	47.15	44.83	52.85	55.17
12	26	no	1	1.4	1.53333	1.86667	67.8333	74.4	29.6333	22.3	68.8333	75.8	31.1667	24.2
13	36	no	17.7	0.8	20.7	0	42.05	45.3333	19.6	53.8333	59.7	46.1667	40.3	53.8333
14	47	yes	5.5	0	3.76667	0	37.1333	56.55	53.5667	43.45	42.6333	56.55	57.3667	43.45
15	36	yes	2.9	1.96667	0.6	1.16667	27.1	29.8	69.45	67.0333	29.95	31.8	70.05	68.2
16	46	yes	0.67	0	1.43	0	45.13	46	52.8	54	45.87	46	54.23	54
17	46	yes	3.1	4.07	4.65	4.47	50.2	51.43	42.05	40.07	53.3	55.47	46.7	44.53
18	36	no	6.03	8.5	5.4	6.35	28.93	31.1	59.63	54.05	34.97	39.6	65.03	60.4
19	27	no	9.5	15.8	3.6	8.93333	40.1	43.2333	46.8	32.0667	49.6	58.9667	50.4	41.0333
20	24	no	40.2667	35.6333	24.4333	15.6667	2.63333	14.6	32.6667	34.0667	42.9333	50.2333	57.0667	49.7667
21	16	no	17.4	18.0333	31.5	35.8	36.6	45.5667	14.5	0.6	54.0333	63.6	45.9667	36.4
22	36	no	14.2667	14.2	7.26667	8.03333	53.4667	59.0667	24.9667	18.7	67.7667	73.2333	32.2333	26.7667
23	36	no	20.9667	6	35.8667	9.23333	17.7333	39.4667	25.4	45.2667	38.7333	45.4667	61.2667	54.5333
24	46	yes	0	1.3	0.17	1.97	51.1	54.4	48.73	42.23	51.1	55.8	48.9	44.2
25	15	yes	11.53	11.17	10.77	10.77	36.63	37.07	41.03	41	48.17	48.23	51.83	51.77
26	26	no	15.7	13.05	5.73333	5.1	21.2	22.65	57.4	59.2	36.9	35.7	63.1	64.3
27	36	yes	0.233333	1.26667	11.5667	4.76667	21.4667	27.4333	66.7333	66.5333	21.7	28.7	78.3	71.3

## Sheet:  results shown in table 5
Subbject No	Single Implant	Unilateral one defect	Bilateral bite force deviation-pre	Bilateral bite force deviation-post
1	46	no	level Ⅰ	level Ⅱ
2	36	yes	level Ⅰ	level Ⅱ
3	46	yes	level Ⅱ	level Ⅰ
4	47	no	level Ⅰ	level Ⅰ
5	46	yes	level Ⅰ	level Ⅰ
6	16	yes	level Ⅰ	level Ⅰ
7	16	no	level Ⅱ	level Ⅰ
8	24	yes	level Ⅱ	level Ⅰ
9	16	yes	level Ⅰ	level Ⅱ
10	36	no	level Ⅰ	level Ⅰ
11	15	yes	level Ⅰ	level Ⅰ
12	26	no	level Ⅱ	level Ⅲ
13	36	no	level Ⅰ	level Ⅰ
14	47	yes	level Ⅰ	level Ⅰ
15	36	yes	level Ⅲ	level Ⅱ
16	46	yes	level Ⅰ	level Ⅰ
17	46	yes	level Ⅰ	level Ⅰ
18	36	no	level Ⅱ	level Ⅱ
19	27	no	level Ⅰ	level Ⅰ
20	24	no	level Ⅰ	level Ⅰ
21	16	no	level Ⅰ	level Ⅱ
22	36	no	level Ⅱ	level Ⅲ
23	36	no	level Ⅱ	level Ⅰ
24	46	yes	level Ⅰ	level Ⅰ
25	15	yes	level Ⅰ	level Ⅰ
26	26	no	level Ⅱ	level Ⅱ
27	36	yes	level Ⅲ	level Ⅲ

## Sheet: results shown in table 6
Subbject No	Single Implant	Unilateral one defect	Initial missing of FTUR VS FTUC	Type of FTUR & FTUC-Pre	Location of occlusal force center-pre	Type of FTUR & FTUC-Post	Location of occlusal force center-post
1	46	no	1:1	FTUR = FTUC	restore side	FTUR ＞ FTUC	restore side
2	36	yes	1:0	FTUR ＜ FTUC	contrlateral side	FTUR = FTUC	contrlateral side
3	46	yes	1:0	FTUR ＜ FTUC	contrlateral side	FTUR = FTUC	contrlateral side
4	47	no	1:1	FTUR = FTUC	contrlateral side	FTUR ＞ FTUC	contrlateral side
5	46	yes	1:0	FTUR ＜ FTUC	contrlateral side	FTUR = FTUC	contrlateral side
6	16	yes	1:0	FTUR ＜ FTUC	restore side	FTUR = FTUC	contrlateral side
7	16	no	2:1	FTUR ＜ FTUC	contrlateral side	FTUR = FTUC	contrlateral side
8	24	yes	1:0	FTUR ＜ FTUC	contrlateral side	FTUR = FTUC	contrlateral side
9	16	yes	1:0	FTUR ＜ FTUC	restore side	FTUR = FTUC	restore side
10	36	no	1:1	FTUR = FTUC	contrlateral side	FTUR ＞ FTUC	contrlateral side
11	15	yes	1:0	FTUR ＜ FTUC	contrlateral side	FTUR = FTUC	contrlateral side
12	26	no	1:3	FTUR ＞ FTUC	restore side	FTUR ＞ FTUC	restore side
13	36	no	1:1	FTUR = FTUC	restore side	FTUR ＞ FTUC	contrlateral side
14	47	yes	1:0	FTUR ＜ FTUC	contrlateral side	FTUR = FTUC	restore side
15	36	yes	1:0	FTUR ＜ FTUC	contrlateral side	FTUR = FTUC	contrlateral side
16	46	yes	1:0	FTUR ＜ FTUC	contrlateral side	FTUR = FTUC	contrlateral side
17	46	yes	1:0	FTUR ＜ FTUC	restore side	FTUR = FTUC	restore side
18	36	no	1:1	FTUR = FTUC	contrlateral side	FTUR ＞ FTUC	contrlateral side
19	27	no	1:1	FTUR = FTUC	contrlateral side	FTUR ＞ FTUC	restore side
20	24	no	3:2	FTUR ＜ FTUC	contrlateral side	FTUR = FTUC	contrlateral side
21	16	no	2:3	FTUR ＞ FTUC	restore side	FTUR ＞ FTUC	restore side
22	36	no	2:3	FTUR ＞ FTUC	restore side	FTUR ＞ FTUC	restore side
23	36	no	1:1	FTUR = FTUC	contrlateral side	FTUR ＞ FTUC	restore side
24	46	yes	1:0	FTUR ＜ FTUC	restore side	FTUR = FTUC	restore side
25	15	yes	1:0	FTUR ＜ FTUC	contrlateral side	FTUR = FTUC	contrlateral side
26	26	no	1:1	FTUR = FTUC	contrlateral side	FTUR ＞ FTUC	contrlateral side
27	36	yes	1:0	FTUR ＜ FTUC	contrlateral side	FTUR = FTUC	contrlateral side

## Sheet: results shown in table 7
Subbject No	Single Implant	Immdiate				2 week				3 month				6 month
		Implant- T0	Mesial -T0	Distal -T0	Contalateral-T0	Implant- T1	Mesial -T1	Distal -T1	Contalateral-T1	Implant- T2	Mesial -T2	Distal -T2	Contalateral-T2	Implant- T3	Mesial -T3	Distal -T3	Contalateral-T3
1	46	11.35	7.95	18.75	/	4.9	4.5	11.7	/	5.43333	5.9	16.4	/	10.13	6.23	21.2	/
2	36	6.26667	3.73333	13.3	/	3.8	4.36667	10.2667	/	2.75	2.9	7.6	/	/	/	/	/
3	46	0.43	0.97	3.3	13.0667	1.7	1.1	30.4	8	13.1	0.466667	26.5	8.76667	11.67	1.23	23.93	10.83
5	46	3.5	2.15	5.8	14.2	2.4	0.266667	20.8	26.4	3.43333	2.63333	11.6	16.7	2.3	1.27	16.3	16.3
6	16	13.6	8.2	18.0667	21.1667	2.05	8.35	32.6	16.9	6.6	6.8	38.65	11.95	3.53333	8.86667	44.2	8.36667
7	16	15.4	4	25.45	28.45	/	/	/	/	6.66667	2.2	39.1333	32.8333	/	/	/	/
8	24	3.26667	5.47	9.63	11.37	2.23333	4.46667	13.6333	11.5333	2.33333	4.6	15.8667	9.5	4.73	8.17	14.2	16.5
9	16	2.7	5.33333	31.5	6.33333	0.4	6.3	34.35	3.85	6.43	7	20.1667	10.18	/	/	/	/
10	36	2.76667	9.5	/	/	5.4	15.8333	/	/	6.76667	19.5667	/	/	14.83	20.93	/	/
13	36	9.16667	4.03	30.2	/	9.1	4.3	30	/	18.8	4.9	24.8333	/	9.73333	3.43333	23.8	/
14	47	3.35	52.65	/	37.35	7.46667	51.9	/	27.3	17.5667	54.3	/	26.1	15.7667	54.0333	/	16.4
15	36	0.53	0	26.17	21.13	5.73	0.47	15.23	32.03	9.65	0	16.5	20.75	8.13333	0	8.6	18.6667
16	46	0.3	15.3	16.6	14.83	0	13.3	19.7	14.6	6.13333	6.83333	36.6667	5.36667	1.43	7.37	24.33	2.77
17	46	2.7	6.47	27.43	10.8	0.9	4.73333	20.2333	13.8333	5.76667	5.16667	22.8333	6.9	3.73	5.7	28.1	8.77
19	27	10.1	19.6333	/	10.6667	/	/	/	/	14.4333	25.1667	/	25.3333	13.3333	13.4	/	17.7333
20	24	4.36667	14	13.3	12.23	4.4	13.6	8.33333	10.9667	3.3	17.1667	8.26667	8.83333	8.43333	13.7667	6.93333	9.96667
21	16	3.27	16.53	/	/	/	/	/	/	7.03333	19.2333	/	/	8.1	10.6667	/	/
22	36	6.46667	16.4667	32	/	/	/	/	/	6.93333	9.8	32.6	/	5.4	4.2	56.2	/
23	36	1	0.77	37.7	/	/	/	/	/	0.566667	1.86667	41.5667	/	6.66667	5.96667	33.8	/
24	46	0.266667	12.7667	17.5333	0.133333	0	9.4	5.66667	1.56667	0.5	16.7	12.9667	0	2.63333	15.7667	9.43333	3.6
25	15	0.13	0.6	13.57	2.3	/	/	/	/	/	/	/	/	0.97	2.53	5.17	1.87
27	36	2.73	18.57	6.1	12.07	2.7	13.5	14.3667	14.5667	5.86667	8.9	17.6	16.6	/	/	/	/
28	46	0	25	/	36.85	/	/	/	/	3.1	25.27	/	27	/	/	/	/
29	14	3.83333	10.3333	15.4667	12.9	/	/	/	/	3.33333	4.76667	13.2333	20.7	/	/	/	/
30	36	8.5	6.8	27.3	18.9333	/	/	/	/	8.26667	5.26667	29.9	21.7	/	/	/	/
31	47	4.3	27.1333	/	10.5667	4.53333	27.0667	/	10.8667	11.3	22.3	/	11	/	/	/	/
32	46	0.233333	0.9	36.4667	/	/	/	/	/	3.4	6.55	24.4	/	/	/	/	/

## Sheet: results shown in table 8
		Independent variable									Dependent variable
Subbject No	Single Implant	Age	Gender	Location of implant	Position of implant	Implant is distal free end or not	Unilateral one missing or not	Opposing teeth	Length of implant	Diameter of implant	Implant-T0 (immediate)	Implant- T1 (2 week)	Implant- T2 ( 3 month)	Implant- T3 ( 6 month)
1	46	62	female	lower	molar	no	no	natural	10	4.1	11.35	4.9	5.43333	10.13
2	36	same as No 1	same as No 1	lower	molar	no	yes	crown	10	4.1	6.26667	3.8	2.75	/
3	46	53	male	lower	molar	no	yes	crown	10	4.8	0.43	1.7	13.1	11.67
5	46	63	female	lower	molar	no	yes	tooth with large area amalgam filling	10	4.3	3.5	2.4	3.43333	2.3
6	16	60	female	upper	molar	no	yes	natural	6	4.8	13.6	2.05	6.6	3.53333
7	16	65	female	upper	molar	no	no	crown	6	4.1	15.4	/	6.66667	/
8	24	53	male	upper	premolar	no	yes	natural	8	3.3	3.26667	2.23333	2.33333	4.73
9	16	43	male	upper	molar	no	yes	natural	8	4.8	2.7	0.4	6.43	/
10	36	71	male	lower	molar	yes	no	natural	10	5	2.76667	5.4	6.76667	14.83
13	36	50	female	lower	molar	no	no	natural	10	5	9.16667	9.1	18.8	9.73333
14	47	58	female	lower	molar	yes	yes	natural	10	4.5	3.35	7.46667	17.5667	15.7667
15	36	54	female	lower	molar	no	yes	natural	10	4.5	0.53	5.73	9.65	8.13333
16	46	75	male	lower	molar	no	yes	natural	10	4.5	0.3	0	6.13333	1.43
17	46	46	male	lower	molar	no	yes	natural	10	4.8	2.7	0.9	5.76667	3.73
19	27	58	female	upper	molar	yes	no	tooth with large area amalgam filling	7.3	4.5	10.1	/	14.4333	13.3333
20	24	50	male	upper	premolar	no	no	natural	10	4.1	4.36667	4.4	3.3	8.43333
21	16	69	male	upper	molar	yes	no	crown	8	4.8	3.27	/	7.03333	8.1
22	36	43	female	lower	molar	no	no	natural	10	4.8	6.46667	/	6.93333	5.4
23	36	51	female	lower	molar	no	no	natural	8	4.1	1	/	0.566667	6.66667
24	46	46	female	lower	molar	no	yes	natural	10	4.8	0.266667	0	0.5	2.63333
25	15	44	female	upper	premolar	no	yes	natural	10	4.1	0.13	/	/	0.97
27	36	50	male	lower	molar	no	yes	natural	10	5	2.73	2.7	5.86667	/
28	46	62	female	lower	molar	yes	no	natural	8	4.8	0	/	3.1	/
29	14	62	female	upper	premolar	no	no	natural	8	4.1	3.83333	/	3.33333	/
30	46	40	female	lower	molar	no	yes	natural	10	4.1	8.5	/	8.26667	/
31	47	27	female	lower	molar	yes	yes	natural	8	4.8	4.3	4.53333	11.3	/
32	46	same as No 13	same as No 13	lower	molar	no	yes	crown	10	5	0.233333	/	3.4	/
